# Supplementary material for: Proteomic Resistance Biomarkers for PI3K Inhibitor in Triple Negative Breast Cancer Patient-Derived Xenograft Models
Source: Cancers (Basel). 2020 Dec 21;12(12):3857. doi: 10.3390/cancers12123857 (PMC7765949; doi:10.3390/cancers12123857)
Supplement: Supplementary file 1 [file cancers-12-03857-s001.zip]

Archive with 3 entries (2 files):
- cancers-1026672-supp-final/
- cancers-1026672-supp-final/cancers-1026672-supp-final.pdf
- cancers-1026672-supp-final/cancers-1026672-supp-Table S3.xlsx
