# Supplementary material for: Proteomic Resistance Biomarkers for PI3K Inhibitor in Triple Negative Breast Cancer Patient-Derived Xenograft Models
Source: Cancers (Basel). 2020 Dec 21;12(12):3857. doi: 10.3390/cancers12123857 (PMC7765949; doi:10.3390/cancers12123857)
Supplement: Supplementary file 1 [file cancers-12-03857-s001.zip › cancers-1026672-supp-final/cancers-1026672-supp-Table S3.xlsx]

## Sheet: Sheet1
Akt_R_V
ALDH_M_V
ALDH2_M_V
ALK(D5F3)XP_R_V
AMPKa(23A3)_R_V
Annexin1_R_V
AR-441_M_V
Aromatase-A(Clone 677H7F10)_M_V
ASH2_R_V
Atg12(D88H11)_R_V
Atg7_R_V
ATM_R_V
ATR_R_V
AuroraA/AIK_R_V
Axl_M_V
Bad_R_V
Bak_R_V
Bax_R_V
Bcl-xL_R_V
Beclin-1(D40C5)_R_V
Beta-Catenin(CT)_R_V
BRCA1_R_V
BRCA2_R_V
c-Fos(9F6 )_R_V
c-Jun(60A8)_R_V
c-Met_R_V
c-Myc(clone 1123)_M_V
c-Src(B-12)_M_V
Caspase-3_R_V
Caspase-3(Asp175)_R_V
Caveolin-1(D46G3)XP_R_V
CBP(A-22)_R_V
CD24(FL-80)_R_V
CHAF1A(D77D5)XP_R_V
Chk2(1C12)_M_V
Claudin-1_R_V
Cox-2_M_V
CRSP1-TRAP220_R_V
Cyclin C_R_V
DKK1_R_V
DRIP130_R_V
E-Cadherin(24E10)_R_V
EGFR(D38B1)XP_R_V
EGFR(L858R)_R_V
ERa(SP1)_R_V
Ezh2(D2C9)XP_R_V
FGFR1(D8E4)XP_R_V
FoxK2_R_V
FoxO1(C29H4)_R_V
FSP1/S100A4_R_V
GATA3_M_V
GSK-3a/b_M_V
HDAC1_R_V
HDAC3_R_V
HDAC4_R_V
HDAC6_R_V
HER2/c-ErbB2_R_V
HER2/c-ErbB2-P185_M_V
HER3/ErbB3_R_V
HIF-1a_M_V
HIF-2A(D9E3)_R_V
IGF-IR(3B7)_M_V
ILK1_R_V
Integrina4(D2E1)XP_R_V
Integrina5_R_V
IntegrinaV_R_V
Integrinb1(D2E5)_R_V
Integrinb3(D7X3P)XP_R_V
Integrinb4_R_V
Ki67_R_V
Kit-c_R_V
KLF4_R_V
Laminin5_M_V
LC3A(D50G8)XP_R_V
Lipocalin-1_R_V
LRP6_R_V
MED12-Abcam_R_V
MEK1_R_V
MEK6_R_V
MMP-9_R_V
mTOR_R_V
Notch1(C44H11)_R_V
p-Akt(S473)_R_V
p-Akt(T308)_R_V
p-ALK(3B4)(Y1586)_R_V
p-ALK(Y1604)_R_V
p-AMPKa(40H9)(T172)_R_V
p-AMPKa1(S485)_R_V
p-AMPKb1(S108)_R_V
p-ATM(S1981)_M_V
p-ATR(S428)_R_V
p-AuroraA(T288)/B(T232)/C(T198)_R_V
p-Axl(D12B2)(Y702)_R_V
p-Bad(S136)_R_V
p-Bad(S155)_R_V
p-Bcl2(5H2)(S70)_R_V
p-Bcl2(T56)_R_V
p-Beta-Catenin(S33/37/T41)_R_V
p-c-Fos(S32)_R_V
p-c-Jun(S63)_R_V
p-c-Myc(T58)_R_V
p-Caveolin-1(EPR2288Y)(Y14)_R_V
p-Chk1(S345)_R_V
p-Chk2(S33/35)_R_V
p-EGFR(S1046/1047)_R_V
p-EGFR(Y1045)_R_V
p-EGFR(Y1068)(D7A5)XP_R_V
p-EGFR(Y1148)_R_V
p-EGFR(Y1173)_R_V
p-EGFR(Y1173)(53A5)_R_V
p-EGFR(Y845)_R_V
p-EGFR(Y992)_R_V
p-FAK(Y397)_M_V
p-HER2/ErbB2(Y877)_R_V
p-HER3/ErbB3(Y1197)_R_V
p-IkappaB-a(S32/36)_M_V
p-Jak1(Y1022/1023)_R_V
p-MEK1/2(S217/221)_R_V
p-Met(Y1234/1235)_R_V
p-mTOR(D9C2)XP(S2448)_R_V
p-p27(T187)_R_V
p-p27/KIP1(T198)_R_V
p-p38(D3F9) XP(T180/Y182)_R_V
p-p44/42MAPK(Erk1/2)(T202/Y204)(197G2)_R_V
p-p53(S15)_R_V
p-p70S6K(S371)_R_V
p-p70S6K(T412)_R_V
p-PDGFRa(23B2)(Y754)_R_V
p-PDGFRb(Y751)_R_V
p-PDK1(S241)_R_V
p-PTEN(S380)_R_V
p-RafB(S445)_R_V
p-Rb(S780)(C84F6)_R_V
p-Rb(S807/811)_R_V
p-Ret(Y905)_R_V
p-SAPK/JNK(T183/Y185)_R_V
p-Smad2(S465/467)_R_V
p-Src(Y527)_R_V
p-Stat2(Y690)_R_V
p-Stat3(S727)_R_V
p-Stat4(Y693)_R_V
p-Stat5(Y694)_R_V
p-Stat6(Y641)_R_V
p-TRAP220-MED1(T1457)_R_V
p-Tuberin/TSC2(T1462)_R_V
p21_R_V
p27/KIP1(C-term)_R_V
p300(C-20)_R_V
p38/MAPK_R_V
p44/42MAPK(Erk1/2)_R_V
p53_R_V
p70S6K_R_V
PDGFRb(28E1)_R_V
PHF8(pAb)_R_V
PI3Kp110a(C73F8)_R_V
PI3Kp85_R_V
PIAS1_R_V
PPP1R10(EPR11706)_R_V
PR(1294)_M_V
PTEN(D4.3)XP_R_V
RANKL_R_V
Rb(4H1)_M_V
S100A7/CBP_M_V
SerpinA1_R_V
Sin3b_R_V
Slug(C19G7)_R_V
SOCS1(A156)_R_V
SOCS3_R_V
Sox2(D6D9) XP_R_V
SOX9_R_V
SRC-1(clone 1135/H4,1136/H4H6)_M_V
SRC-2(TIF2)_M_V
SRC-3(clone 1208/D1)_M_V
Stat1_R_V
Stat3(D3Z2G)_R_V
Stat5a(L-20)_R_V
Stat6_R_V
Twist(Twist2C1a)_M_V
VEGFR2(55B11)_R_V
Vimentin(D21H3)XP_R_V
Wnt5a/b(C27E8)_R_V
YAP(H125)_R_V
